# Supplementary material for: Optimization of anti-tachycardia pacing efficacy through scar-specific delivery and minimization of re-initiation: a virtual study on a cohort of infarcted porcine hearts
Source: Europace. 2022 Oct 5;25(2):716–25. doi: 10.1093/europace/euac165 (PMC9935023; doi:10.1093/europace/euac165)
Supplement: euac165_Supplementary_Data [file euac165_supplementary_data.zip]

Archive with 2 entries (2 files):
- Data availability Statement.docx
- QS_ATP_supple_revised_18July22.docx
